# Supplementary material for: Enhancing Therapeutic Response and Overcoming Resistance to Checkpoint Inhibitors in Ovarian Cancer through Cell Cycle Regulation
Source: Int J Mol Sci. 2024 Sep 17;25(18):10018. doi: 10.3390/ijms251810018 (PMC11431879; doi:10.3390/ijms251810018)
Supplement: Supplementary file 1 [file ijms-25-10018-s001.zip]

Archive with 1 entries (1 files):
- ijms-3195438-supplementary.pdf
